# Supplementary material for: Ferroptosis Inducers Kill Mesenchymal Stem Cells Affected by Neuroblastoma
Source: Cancers (Basel). 2023 Feb 18;15(4):1301. doi: 10.3390/cancers15041301 (PMC9954189; doi:10.3390/cancers15041301)
Supplement: Supplementary file 1 [file cancers-15-01301-s001.zip]

Archive with 1 entries (1 files):
- cancers-2182820-supplementary.pdf
